# Supplementary material for: Establishment and Comparative Analysis of Four Mouse Models for the Study of Pancreatic Steatosis
Source: Int J Mol Sci. 2026 May 10;27(10):4255. doi: 10.3390/ijms27104255 (PMC13207034; doi:10.3390/ijms27104255)
Supplement: Supplementary file 1 [file ijms-27-04255-s001.zip]

Archive with 1 entries (1 files):
- ijms-4255883 Figure S1.pdf
